# Supplementary material for: Climatic Niche Contraction and Refugial Persistence of an Invasive Tephritid Pest Across the Arabian Peninsula Under Contrasting Emission Scenarios
Source: Biology (Basel). 2026 May 21;15(10):814. doi: 10.3390/biology15100814 (PMC13203219; doi:10.3390/biology15100814)
Supplement: Supplementary file 1 [file biology-15-00814-s001.zip]

Archive with 10 entries (10 files):
- File S3.docx
- File S2.docx
- File S1.xlsx
- Figure S1.pdf
- Figure S2.pdf
- File S5.docx
- File S4.docx
- File S6.xlsx
- File S7.docx
- File S8.docx
