# Supplementary material for: Climatic Niche Contraction and Refugial Persistence of an Invasive Tephritid Pest Across the Arabian Peninsula Under Contrasting Emission Scenarios
Source: Biology (Basel). 2026 May 21;15(10):814. doi: 10.3390/biology15100814 (PMC13203219; doi:10.3390/biology15100814)
Supplement: Supplementary file 1 [file biology-15-00814-s001.zip › File S1.xlsx]

## Sheet: S1 File
Country	Locality	Latitude	Longitude	Source	Year
Saudi Arabia	Al Ula - Al Madinah	26.7274	37.9159	GBIF - iNaturalist	2024
Saudi Arabia	Alhasa	25.3667	49.5833	GBIF - ENA/GenBank	2016
Saudi Arabia	Maraba Islands - Jizan	16.73	42.1	GBIF - MRAC Fruitfly	2004
Saudi Arabia	Gizan	16.8833	42.55	GBIF - MRAC Fruitfly	1993
Saudi Arabia	Gizan	16.53	42.33	GBIF - NHMUK	1993
Saudi Arabia	Jazan Region	17.4751	42.7076	GBIF - NHMUK	1993
Saudi Arabia	Al Hufuf - Al Ahsa	25.3667	49.5833	GBIF - MRAC Fruitfly	1982
Saudi Arabia	Hofuf - Ash Sharqiyah	25.22	49.35	GBIF - NHMUK	1982
Saudi Arabia	Hofuf - Ash Sharqiyah	25.3833	49.5833	GBIF - NHMUK	1982
Saudi Arabia	Riyadh	24.7136	46.6753	Literature - EPPO/CABI	2010
Saudi Arabia	Jeddah	21.5433	39.1728	Literature - EPPO/CABI	2008
Saudi Arabia	Makkah	21.3891	39.8579	Literature - EPPO/CABI	2009
Saudi Arabia	Al Qatif	26.5196	49.9982	Literature - Al-Zaidi et al.	2011
Saudi Arabia	Al Kharj	24.1556	47.3125	Literature - EPPO/CABI	2012
Saudi Arabia	Taif	21.2703	40.4158	Literature - EPPO/CABI	2013
Saudi Arabia	Bisha	20.0007	42.6045	Literature - EPPO/CABI	2010
Saudi Arabia	Tabuk	28.3838	36.555	Literature - EPPO/CABI	2015
Saudi Arabia	Najran	17.5656	44.2289	Literature - EPPO/CABI	2011
Saudi Arabia	Abha	18.2164	42.5053	Literature - EPPO/CABI	2010
Saudi Arabia	Al Baha	20	41.47	Literature - EPPO/CABI	2012
Yemen	Lahij	13.0567	44.8819	GBIF - MRAC Fruitfly	2000
Yemen	Aden	12.7855	45.0187	Literature - EPPO/CABI	2003
Yemen	Sana'a	15.3694	44.191	Literature - Abdel-Galil et al.	2010
Yemen	Taiz	13.5789	44.0219	Literature - EPPO/CABI	2005
Yemen	Al Hudaydah	14.7979	42.954	Literature - EPPO/CABI	2006
Yemen	Ibb	13.9667	44.1667	Literature - EPPO/CABI	2005
Yemen	Hadhramaut	15.9	48.773	Literature - EPPO/CABI	2008
Yemen	Dhamar	14.5428	44.405	Literature - EPPO/CABI	2007
Oman	Al Batinah - Souiek	23.8847	57.0111	GBIF - MRAC Fruitfly	2012
Oman	Oman (country-level)	21	57	GBIF - MRAC Fruitfly	2004
Oman	Ras al Jazirah - Masirah	20.5511	58.93	GBIF - MRAC Fruitfly	2000
Oman	Al Wusta	21.5126	55.9233	GBIF - NHMUK	2000
Oman	Salalah - Dahariz	17.0102	54.166	GBIF - NHMUK	1992
Oman	Dhofar - Salalah	17.0167	54.0667	GBIF - MRAC Fruitfly	1992
Oman	Muscat	23.588	58.3829	Literature - Azam et al.	2004
Oman	Sohar	24.3462	56.7351	Literature - EPPO/CABI	2006
Oman	Nizwa	22.9333	57.5333	Literature - EPPO/CABI	2008
Oman	Ibri	23.2258	56.5164	Literature - EPPO/CABI	2010
Oman	Al Rustaq	23.3906	57.4261	Literature - EPPO/CABI	2007
Oman	Sur	22.5667	59.5289	Literature - EPPO/CABI	2009
Oman	Barka	23.6783	57.8894	Literature - Alrouechdi et al.	2012
United Arab Emirates	Abu Dhabi	24.4566	54.3653	GBIF - iNaturalist	2025
United Arab Emirates	Al Ain - Al Shiwayb	24.6842	55.7452	GBIF - iNaturalist	2024
United Arab Emirates	Dubai	25.3305	55.3397	GBIF - iNaturalist	2023
United Arab Emirates	Dubai	25.2226	55.2727	GBIF - iNaturalist	2020
United Arab Emirates	Hatta	24.8167	56.1167	GBIF - MRAC Fruitfly	2006
United Arab Emirates	Sharjah	25.3622	55.3911	GBIF - MRAC Fruitfly	2006
United Arab Emirates	Khor Kalba - Sharjah	25.2833	55.7	GBIF - MRAC Fruitfly	2006
United Arab Emirates	Wadi Safad - Fujairah	25.2167	56.3167	GBIF - MRAC Fruitfly	2006
United Arab Emirates	Bithnah - Fujairah	25.1667	56.2333	GBIF - MRAC Fruitfly	2006
United Arab Emirates	Wadi Maidaq - Fujairah	25.3	56.1167	GBIF - MRAC Fruitfly	2006
United Arab Emirates	Sharjah	25.3622	55.3911	GBIF - MRAC Fruitfly	2005
United Arab Emirates	Wadi Maidaq - Fujairah	25.3	56.1167	GBIF - MRAC Fruitfly	2005
United Arab Emirates	Wadi Bih	24	54	GBIF - MRAC Fruitfly	1983
United Arab Emirates	Abu Dhabi	23.4241	53.8478	GBIF - NHMUK	1983
United Arab Emirates	Ras Al Khaimah	25.7895	55.9432	Literature - EPPO/CABI	2006
United Arab Emirates	Ajman	25.4052	55.5136	Literature - EPPO/CABI	2007
United Arab Emirates	Umm Al Quwain	25.5647	55.5554	Literature - EPPO/CABI	2008
United Arab Emirates	Al Ain	24.2075	55.7447	Literature - Stonehouse et al.	2005
