# Supplementary material for: Climatic Niche Contraction and Refugial Persistence of an Invasive Tephritid Pest Across the Arabian Peninsula Under Contrasting Emission Scenarios
Source: Biology (Basel). 2026 May 21;15(10):814. doi: 10.3390/biology15100814 (PMC13203219; doi:10.3390/biology15100814)
Supplement: Supplementary file 1 [file biology-15-00814-s001.zip › File S6.xlsx]

## Sheet: S6 File
fc	rm	tune.args	auc.train	cbi.train	auc.diff.avg	auc.diff.sd	auc.val.avg	auc.val.sd	cbi.val.avg	cbi.val.sd	or.10p.avg	or.10p.sd	or.mtp.avg	or.mtp.sd	AICc	delta.AICc	w.AIC	ncoef
LQ	0.5	fc.LQ_rm.0.5	0.910289	NA	0.169471	0.185522	0.783726	0.213017	NA	NA	0.28125	0.257694	0.1875	0.239357	851.272	0	0.904697	9
LQ	1	fc.LQ_rm.1	0.909485	NA	0.167116	0.186539	0.77639	0.208722	NA	NA	0.28125	0.257694	0.1875	0.239357	856.54	5.26846	0.0649338	9
LQ	1.5	fc.LQ_rm.1.5	0.908985	NA	0.169292	0.187897	0.771271	0.207392	NA	NA	0.25	0.306186	0.1875	0.239357	859.561	8.28886	0.0143417	8
L	0.5	fc.L_rm.0.5	0.878647	NA	0.159857	0.169847	0.791821	0.200292	NA	NA	0.25	0.270031	0.125	0.25	860.59	9.31773	0.00857398	7
L	1	fc.L_rm.1	0.883518	NA	0.155931	0.186122	0.787117	0.207707	NA	NA	0.21875	0.277169	0.125	0.25	861.757	10.4847	0.00478382	7
L	1.5	fc.L_rm.1.5	0.88786	NA	0.156558	0.189785	0.776125	0.204295	NA	NA	0.25	0.306186	0.125	0.25	863.595	12.3226	0.00190851	7
L	2	fc.L_rm.2	0.892131	NA	0.158749	0.188078	0.765399	0.19806	NA	NA	0.25	0.306186	0.125	0.25	866.062	14.7901	0.000555756	7
L	2.5	fc.L_rm.2.5	0.895331	NA	0.158991	0.185864	0.754973	0.190446	NA	NA	0.25	0.228218	0.1875	0.239357	869.121	17.8491	0.000120401	7
LQ	2	fc.LQ_rm.2	0.905331	NA	0.16842	0.186276	0.767451	0.20187	NA	NA	0.25	0.306186	0.1875	0.239357	871.925	20.653	2.96324e-05	9
LQ	2.5	fc.LQ_rm.2.5	0.900676	NA	0.167521	0.182734	0.761768	0.195243	NA	NA	0.25	0.306186	0.21875	0.257694	871.967	20.695	2.90167e-05	7
L	3	fc.L_rm.3	0.897402	NA	0.15215	0.194292	0.754926	0.190727	NA	NA	0.25	0.228218	0.125	0.25	872.721	21.4494	1.98988e-05	7
LQ	3	fc.LQ_rm.3	0.899869	NA	0.162233	0.184131	0.756308	0.189561	NA	NA	0.21875	0.257694	0.21875	0.257694	876.278	25.006	3.36132e-06	7
L	3.5	fc.L_rm.3.5	0.89744	NA	0.13942	0.207053	0.757569	0.191842	NA	NA	0.25	0.306186	0.125	0.25	876.822	25.5496	2.56143e-06	7
LQ	3.5	fc.LQ_rm.3.5	0.895666	NA	0.152938	0.19115	0.755401	0.188544	NA	NA	0.25	0.228218	0.21875	0.257694	881.292	30.0196	2.74047e-07	7
L	4	fc.L_rm.4	0.895137	NA	0.136188	0.21082	0.754778	0.19006	NA	NA	0.25	0.306186	0.125	0.25	881.369	30.0968	2.63673e-07	7
LQ	4	fc.LQ_rm.4	0.887531	NA	0.147355	0.197182	0.757121	0.188806	NA	NA	0.25	0.306186	0.15625	0.236621	883.282	32.01	1.013e-07	6
LQH	3	fc.LQH_rm.3	0.913702	NA	0.152488	0.194324	0.777699	0.190424	NA	NA	0.223214	0.211037	0.1875	0.239357	1084.1	232.827	2.50473e-51	24
LQH	2.5	fc.LQH_rm.2.5	0.915992	NA	0.154409	0.199702	0.777715	0.196991	NA	NA	0.254464	0.26741	0.1875	0.239357	1389.83	538.559	1.02306e-117	27
H	3	fc.H_rm.3	0.90179	NA	0.120855	0.111278	0.80645	0.104851	NA	NA	0.254464	0.26741	0.125	0.144338	1398.75	547.475	1.18549e-119	27
LQHP	3.5	fc.LQHP_rm.3.5	0.905805	NA	0.154924	0.18096	0.763662	0.167502	NA	NA	0.254464	0.26741	0.15625	0.236621	1402.06	550.79	2.25921e-120	27
H	3.5	fc.H_rm.3.5	0.895665	NA	0.117171	0.107208	0.799568	0.0955084	NA	NA	0.223214	0.211037	0.09375	0.119678	1714.37	863.099	3.44249e-188	28
LQH	3.5	fc.LQH_rm.3.5	0.909969	NA	0.147895	0.195128	0.775575	0.188544	NA	NA	0.223214	0.211037	0.15625	0.236621	2638.61	1787.34	0	29
H	0.5	fc.H_rm.0.5	0.948695	NA	0.1465	0.153414	0.805739	0.155409	NA	NA	0.4375	0.375	0.21875	0.295363	NA	NA	NA	99
LQH	0.5	fc.LQH_rm.0.5	0.948895	NA	0.200581	0.24639	0.751531	0.248356	NA	NA	0.4375	0.375	0.3125	0.360844	NA	NA	NA	93
LQHP	0.5	fc.LQHP_rm.0.5	0.948869	NA	0.199218	0.244686	0.754308	0.243545	NA	NA	0.4375	0.375	0.28125	0.328744	NA	NA	NA	101
H	1	fc.H_rm.1	0.931177	NA	0.126855	0.164368	0.803666	0.158832	NA	NA	0.3125	0.260208	0.1875	0.239357	NA	NA	NA	73
LQH	1	fc.LQH_rm.1	0.925998	NA	0.167819	0.237172	0.763557	0.233127	NA	NA	0.28125	0.328744	0.21875	0.295363	NA	NA	NA	61
LQHP	1	fc.LQHP_rm.1	0.928198	NA	0.167882	0.241	0.765698	0.232216	NA	NA	0.3125	0.260208	0.21875	0.295363	NA	NA	NA	65
H	1.5	fc.H_rm.1.5	0.924631	NA	0.130518	0.140844	0.806584	0.141669	NA	NA	0.21875	0.295363	0.15625	0.1875	NA	NA	NA	57
LQH	1.5	fc.LQH_rm.1.5	0.919085	NA	0.167054	0.215858	0.775042	0.221907	NA	NA	0.21875	0.295363	0.1875	0.239357	NA	NA	NA	44
LQHP	1.5	fc.LQHP_rm.1.5	0.920785	NA	0.171822	0.220395	0.768038	0.216943	NA	NA	0.21875	0.295363	0.21875	0.295363	NA	NA	NA	55
H	2	fc.H_rm.2	0.91869	NA	0.12773	0.119421	0.806424	0.118183	NA	NA	0.254464	0.26741	0.15625	0.1875	NA	NA	NA	50
LQH	2	fc.LQH_rm.2	0.917244	NA	0.15885	0.205604	0.777942	0.207649	NA	NA	0.21875	0.295363	0.1875	0.239357	NA	NA	NA	36
LQHP	2	fc.LQHP_rm.2	0.917573	NA	0.169102	0.19962	0.767418	0.194694	NA	NA	0.254464	0.26741	0.1875	0.239357	NA	NA	NA	35
H	2.5	fc.H_rm.2.5	0.910889	NA	0.125965	0.113458	0.808118	0.11227	NA	NA	0.254464	0.26741	0.15625	0.1875	NA	NA	NA	46
LQHP	2.5	fc.LQHP_rm.2.5	0.914376	NA	0.166367	0.19078	0.769734	0.186334	NA	NA	0.254464	0.26741	0.1875	0.239357	NA	NA	NA	35
LQHP	3	fc.LQHP_rm.3	0.908973	NA	0.16012	0.187395	0.769389	0.178929	NA	NA	0.254464	0.26741	0.1875	0.239357	NA	NA	NA	35
H	4	fc.H_rm.4	0.893932	NA	0.120371	0.105805	0.788524	0.0912417	NA	NA	0.223214	0.211037	0.09375	0.119678	NA	NA	NA	33
LQH	4	fc.LQH_rm.4	0.906295	NA	0.148851	0.195705	0.770144	0.186073	NA	NA	0.223214	0.211037	0.125	0.25	NA	NA	NA	33
LQHP	4	fc.LQHP_rm.4	0.900579	NA	0.15672	0.178569	0.753618	0.16114	NA	NA	0.1875	0.239357	0.15625	0.236621	NA	NA	NA	32
